# Supplementary material for: Index to Predict Waiting Times for Pediatric Liver Transplantation
Source: Pediatr Transplant. 2026 Apr 1;30(4):e70313. doi: 10.1111/petr.70313 (PMC13040511; doi:10.1111/petr.70313)
Supplement: Supplementary file 1 — Table S1: Distribution of pediatric liver transplant activity across transplant centers categorized by volume tertiles. [file PETR-30-e70313-s002.xlsx]

## Sheet: Sheet1
S1 Table
Transplant Volume	Number of centers	Number of total transplants	Median Transplants (Min-Max)
All centers	88	5246	28 (1 - 379)
Tertile 1	30	70	1 (1 - 9)
Tertile 2	29	930	28 (10 - 69)
Tertile 3	29	4296	124 (75 - 379)
S1: summary of the distribution of transplant activity across transplant centers, categorized into tertiles based on total pediatric liver transplant. Includes the number of unique centers per group, the aggregate number of transplants performed, and the median number of transplants per center with the minimum and maximum range provided in parentheses.
