# Supplementary material for: Index to Predict Waiting Times for Pediatric Liver Transplantation
Source: Pediatr Transplant. 2026 Apr 1;30(4):e70313. doi: 10.1111/petr.70313 (PMC13040511; doi:10.1111/petr.70313)
Supplement: Supplementary file 2 — Table S2: Summary of technical variant (TV) graft utilization rates and center‐level distribution. [file PETR-30-e70313-s001.xlsx]

## Sheet: Sheet1
S2 Table
Technical Variant Utilization	Number of centers	Median TV percentage	Standard Deviation
All centers	88	0.0155	0.08
No TV utilization	39	0	0
Moderate TV utilization	25	0.027	0.019
High TV utilization	24	0.138	0.084
S2: summary the utilization of technical variant (TV) grafts across transplant centers, identifying centers with no TV, moderate, and high utilization. Data are presented as the median TV utilization rate per center with associated standard deviations.
